# Supplementary material for: Anticancer Activity and Cisplatin Binding Ability of Bis-Quinoline and Bis-Isoquinoline Derived [Pd2L4]4+ Metallosupramolecular Cages
Source: Front Chem. 2018 Nov 22;6:563. doi: 10.3389/fchem.2018.00563 (PMC6262750; doi:10.3389/fchem.2018.00563)
Supplement: Supplementary file 2 [file Data_Sheet_2.ZIP]

Archive with 2 entries (2 files):
- Isoquinv3.xyz
- LFG005.cif
